# Supplementary material for: Perioperative Outcomes, Comorbidities, and Complications following Total Shoulder Arthroplasty in Wheelchair Users: A Retrospective Cohort Analysis of a Nationwide Database
Source: J Clin Med. 2023 Sep 6;12(18):5799. doi: 10.3390/jcm12185799 (PMC10532280; doi:10.3390/jcm12185799)
Supplement: Supplementary file 1 [file jcm-12-05799-s001.zip]

Archive with 1 entries (1 files):
- jcm-2553221-supplementary.pdf
